# Supplementary material for: Study on the Molecular Basis of Huanglian Jiedu Decoction Against Atopic Dermatitis Integrating Chemistry, Biochemistry, and Metabolomics Strategies
Source: Front Pharmacol. 2021 Dec 14;12:770524. doi: 10.3389/fphar.2021.770524 (PMC8712871; doi:10.3389/fphar.2021.770524)
Supplement: Supplementary file 1 [file DataSheet1.ZIP]

Archive with 14 entries (13 files):
- Supplemental Material/
- Supplemental Material/Fig. S1-S4.docx
- Supplemental Material/Fig. S11.docx
- Supplemental Material/Fig. S12.docx
- Supplemental Material/Fig. S5-S8.docx
- Supplemental Material/Fig. S9-S10.docx
- Supplemental Material/Supplemental Material S1.docx
- Supplemental Material/Supplemental Material S2.docx
- Supplemental Material/Supplemental Material S3.docx
- Supplemental Material/Supplemental Material S4.docx
- Supplemental Material/Supplemental Material S5.docx
- Supplemental Material/Supplemental Material S6.docx
- Supplemental Material/Table S1.docx
- Supplemental Material/Table S2-S3.docx
